# Supplementary material for: Tcf1+ cells are required to maintain the inflationary T cell pool upon MCMV infection
Source: Nat Commun. 2020 May 8;11:2295. doi: 10.1038/s41467-020-16219-3 (PMC7211020; doi:10.1038/s41467-020-16219-3)
Supplement: Supplementary file 4 — Source Data [file 41467_2020_16219_MOESM4_ESM.xlsx]

## Sheet: Fig 1A
		M38				M45
Day	0	0				0
	7	1.67	0.84	1.02	1.13	7.36	8.92	5.31	6.19
	13	5.12	9.54	5	7.67	2.1	2.08	2.42	1.82
	21	7.83	7.69	8.26	8.33	1.03	1.94	2.18	1.03
	42	7.97	8.02	7.63	8.77	0.59	0.68	0.29	0.57

## Sheet: Fig 1B
			M38			M45
	Day	7	0	0	1.67	0	1.6	2.48
		13	3.08	1.85	2.42	18.4	25	35.2
		21	9.02	5.38	10.8	41.7	60.5	46.2
		42	4.84	5.41	8.44	54.3	47.8	55.2

## Sheet: Fig 1D
	LN			Spleen			Lungs			Blood
	M45	M38		M45	M38		M45	M38		M45	M38
	8.38	5.1		1.89	1.81		3.24	0.89		1.33	0.25
	8.1	6.44		3.33	2.21		1.83	0.94		1.89	1.69
	10.5	5.05		1.84	1.19		1.61	0.57		1.73	0.88
	5.61	13		2.56	2.05		2.59	0.7		1.95	0.66

## Sheet: Fig 1F
			LN			Spleen			Lungs			Blood
			M45	M38		M45	M38		M45	M38		M45	M38
		Exp 1	79.9	57.9		71	9.14		49.4	3.95		59.6	3.31
			86.5	57.7		68.3	7.52		55.5	2.97		58.6	2.73
			84.3	48.3		74.2	6.23		41.8	2.7		50	3.02
		Exp 2	74.7423	46.9697		49.2308	6.7681		32.1429	3.9223		42.9752	5.0483
			71.3964	45.0704		40	7.5693		31.1304	4.9298		30.9859	5.0236
			58.5561	33.7748		44.7674	6.0994		35.7564	2.7714		38.2664	4.1566
			54.4444	26.2857		47.234	6.4103		34.9091	2.7794		43.75	3.7482

## Sheet: Fig 1H
		LN	Spleen	Lungs	Blood
		86.2	20.3	12.5	9.81
		78	26.4	8.42	7.76
		87.2	30.2	11.9	11.3
		74.5	25.8	8.69	8.28

## Sheet: Fig 2A
	LN			Spleen			Lungs			Blood
CD62L	Tcf1+	Tcf1-		Tcf1+	Tcf1-		Tcf1+	Tcf1-		Tcf1+	Tcf1-
	88.1443	20.6897		56.0847	4.8663		38.2296	2.0976		44.2509	3.629
	90	32.8767		63.9884	6.8013		40.0776	1.7979		52.6178	14.0044
	84.555	46.1538		63.8331	7.6053		41.571	1.8769		41.9214	8.0425
	82.8571	45.4545		58.4027	6.2611		36.194	1.6085		45.625	6.5984
CD127	Tcf1+	Tcf1-		Tcf1+	Tcf1-		Tcf1+	Tcf1-		Tcf1+	Tcf1-
	90.7216	41.3793		72.7513	11.8232		68.2879	11.4084		69.6864	12.1976
	93.5714	60.274		78.3156	11.5126		68.5844	9.3949		69.3717	7.6586
	92.1466	53.8462		78.9026	17.2662		76.0121	14.3271		73.7991	13.1646
	82.8571	45.4545		68.8852	9.3325		65.5473	7.295		63.125	6.1464
CX3CR1	Tcf1+	Tcf1-		Tcf1+	Tcf1-		Tcf1+	Tcf1-		Tcf1+	Tcf1-
	0	55.5556		10.1307	90.404		21.2121	95.1898		24.7059	91.1797
	10.3448	12		13.1234	89.5349		20.802	93.7437		17.6	90.7279
	1.4184	24.2424		19.4175	85.9107		39.5062	93.1095		25.5319	91.9482
	1.956	36.1111		7.6923	89.311		18.3554	91.9594		16.7598	89.9578
							23.8095	90.3373		13.0435	91.119
KLRG1
	Tcf1+	Tcf1-		Tcf1+	Tcf1-		Tcf1+	Tcf1-		Tcf1+	Tcf1-
	7.2165	55.1724		28.5714	90.3701		47.5681	94.4991		41.115	94.1532
	7.1429	43.8356		18.0058	87.1059		40.6593	94.6174		36.911	91.3445
	6.5445	36.5385		21.0974	85.2347		41.571	94.0799		35.1528	91.7777
	8.5714	27.2727		22.7953	86.9462		42.1642	94.4042		33.75	93.1907

## Sheet: Fig 2D
% Tm			low dose M45				high dose M45				low dose M38				high dose M38
	Day	0	0	0	0	0	0	0	0	0	0	0	0	0	0	0	0	0
		8	6.4949	6.0587	8.659	11.9088	10.061	15.9343	15.0506	9.3411	1.7855	3.2672	2.8951	2.5563	4.7605	3.4035	2.9283	3.2464
		14	1.2793	0.6504	1.24	0.8972	1.6276	4.3749	4.2544	2.0467	5.86	6.7546	6.5234	6.5616	11.8423	10.1595	9.9983	8.6195
		27	0.68	0.99	1.3	1.32	1.29	3.13	3.05	1.03	3	3.46	2.47	4.24	12	9.92	9.87	10.7
		46	0.64	0.75	0.85	1.16	0.68	2.03	0.7	1.65	2.9	3.64	4.03	3.44	12.2	12.2	12	11
% GFP			low dose M45				high dose M45				low dose M38				high dose M38
	Day	8	6.9712	7.7739	6.5972	3.7879	1.7723	1.6569	2.077	2.9762	6.6088	6.2791	4.7757	4.8223	2.1511	1.9019	1.9069
		14	25.8824	33.0508	32.5472	45.045	26.2953	20.091	30.3907	28.6486	1.5267	4.5933	3.937	3.6969	4.0157	3.4202	2.4034	2.3408
		27	50.5	37	59.6	53.3	41.2	35.3	44.7	36.2	13.1	12.5	16.8	12.2	6.37	8.24	3.42	4.0903
		42	48.5	64.6	65.4	61.7	51.1	37.1	43.9	41.7	17.7	11.8	10.9	10.7	5.93	7.85	5.55	4.24
																		3.38

## Sheet: Fig 2E
		low dose M45				high dose M45				low dose M38				high dose M38
Day	8	9.375	7.7739	7.9861	6.8182	7.6346	5.612	6.4955	8.631	10.2804	11.0465	7.0598	8.3756	11.1418	9.4094	4.9667	7.4906
	14	20	29.661	28.7736	42.7928	33.0311	17.3602	30.5355	30	3.4351	6.1244	3.5433	3.3272	5.5338	4.8253	3.5193	5.9944
	27	44.7	43.7	50.5	48.6	39.4	23.2	32.1	32.1	10.8	9.14	17.1	10.6	9.81	6.62	4.16	5.22
	42	50	64.6	63.5	65.6	44.3	27	43.9	34	12.2	11.8	11.2	12.2	5.22	4.77	3.51	1.96

## Sheet: Fig 3C
	LN				Spleen				Lungs				Blood
	WT	IL12	IFNAR-/-		WT	IL12	IFNAR-/-		WT	IL12	IFNAR-/-		WT	IL12	IFNAR-/-
Exp 1	40	32.8	27.2		54.8	31.8	13.3		66.3	23.3	10.4		58.2	28.3	13.5
	39.9	30.1	30.1		53.4	32.4	14.1		64.9	24.1	11		57.9	30.2	11.9
	45.6	34.7	19.7		54.5	32.4	13.1		65.7	24.1	10.2		60.2	27.6	12.1
Exp 2	46.2	34.3	19.5		54.8	29.3	15.8		60.2	25	14.6		59.2	26.6	14.1
	39.8	38.2	21.9		52.4	31.4	16.2		60.9	24	14.9		64.9	22.7	11.7
	37.1	43.9	18.9		53.4	31.5	15		61.7	23.5	14.7		56.7	28.2	15.1
	38.3	44.5	17.1		53.3	32.5	14.2		59.5	27.8	12.5		54.7	32.9	12.3

## Sheet: Fig 3D
	LN				Spleen				Lungs				Blood
	WT	IL12	IFNAR-/-		WT	IL12	IFNAR-/-		WT	IL12	IFNAR-/-		WT	IL12	IFNAR-/-
Exp 1	64.1	76.2	79.3		13.9	30.1	29.7		5.65	9.71	11.3		2.18	4.48	5.2
	62.3	77.6	86.2		15.2	31.8	32.9		7.1	12.7	12.9		3.68	4.52	5.81
	81.6	86.3	92.6		10.4	18.8	21.5		8.03	12.6	10.6		4.42	7.97	8.82
Exp 2	56.7	83	69.8		10	19.1	16.2		4.21	8.11	5.23		11.3	20.3	16.6
	60.5	76.2	65		15.6	28.6	24.9		6.86	15.4	10.1		17.2	30.9	25.1
	73.5	87.8	80.9		14.3	30.1	24.1		4.64	11.7	7.5		13.9	24.5	19
	65.7	82.6	90.2		12	22.6	20.1		2.91	6.59	4.93		9.99	15.7	14

[truncated: 45 more sheets: Fig 4C, Fig 4E, Fig 4F, Fig 5C, Fig 5D, Fig 5E, Fig 5F, Fig 5G, Fig 6B, Fig 6C, Fig 6D, Fig 6E, Fig 7A, Fig 7B, Fig 7C, Fig 7D, Fig 7E, Supl Fig 1B, Supl Fig 1C, Supl Fig 1D …]
